# Supplementary material for: Circulation of the low pathogenic avian influenza subtype H5N2 virus in ducks at a live bird market in Ibadan, Nigeria
Source: Infect Dis Poverty. 2014 Nov 3;3:38. doi: 10.1186/2049-9957-3-38 (PMC4322551; doi:10.1186/2049-9957-3-38)
Supplement: Supplementary file 2 — Additional file 2: Sample distribution of cloaca swab specimens collected from ducks between July 2011 and July 2012. Distribution of cloaca swab specimens collected from ducks between July 2011 and July 2012 by date, sex, age and results of laboratory analyses. (XLSX 14 KB) [file 40249_2014_81_MOESM2_ESM.xlsx]

## Sheet: Sheet1
SAMPLE ID	DATE OF COLLECTION	SEX	AGE	TYPE OF SPECIMEN	PCR RESULT	VIRUS ISOLATION
NG/OY/SH/WF OO1	2011-07-12	F	Yg	CLOACAL SWAB
NG/OY/SH/WF 002	2011-07-12	F	Yg	CLOACAL SWAB
NG/OY/SH/WF 003	2011-07-12	F	Yg	CLOACAL SWAB
NG/OY/SH/WF 004	2011-07-12	F	Yg	CLOACAL SWAB
NG/OY/SH/WF 005	2011-07-12	M	Yg	CLOACAL SWAB
NG/OY/SH/WF 006	2011-07-12	M	Ad	CLOACAL SWAB
NG/OY/SH/WF 007	2011-07-12	F	Ad	CLOACAL SWAB
NG/OY/SH/WF 008	2011-07-12	F	Ad	CLOACAL SWAB
NG/OY/SH/WF 009	2011-07-12	F	Ad	CLOACAL SWAB
NG/OY/SH/WF 010	2011-07-12	M	Yg	CLOACAL SWAB
NG/OY/SH/WF 011	2011-07-12	F	Yg	CLOACAL SWAB
NG/OY/SH/WF 012	2011-07-12	F	Yg	CLOACAL SWAB
NG/OY/SH/WF 013	2011-07-12	F	Yg	CLOACAL SWAB
NG/OY/SH/WF 014	2011-07-12	F	Yg	CLOACAL SWAB
NG/OY/SH/WF 015	2011-07-12	M	Ad	CLOACAL SWAB
NG/OY/SH/WF 016	2011-07-12	M	Ad	CLOACAL SWAB
NG/OY/SH/WF 017	2011-07-12	F	Yg	CLOACAL SWAB
NG/OY/SH/WF 018	2011-07-12	F	Ad	CLOACAL SWAB
NG/OY/SH/WF 019	2011-07-12	F	Ad	CLOACAL SWAB
NG/OY/SH/WF 020	2011-07-12	F	Yg	CLOACAL SWAB
NG/OY/SH/WF 021	16/12/11	F	Yg	CLOACAL SWAB
NG/OY/SH/WF 022	16/12/11	F	Yg	CLOACAL SWAB
NG/OY/SH/WF 023	16/12/11	F	Yg	CLOACAL SWAB
NG/OY/SH/WF 024	16/12/11	F	Yg	CLOACAL SWAB
NG/OY/SH/WF 025	16/12/11	F	Yg	CLOACAL SWAB
NG/OY/SH/WF 026	16/12/11	F	Yg	CLOACAL SWAB
NG/OY/SH/WF 027	16/12/11	F	Ad	CLOACAL SWAB
NG/OY/SH/WF 028	16/12/11	M	Ad	CLOACAL SWAB
NG/OY/SH/WF 029	16/12/11	F	Yg	CLOACAL SWAB
NG/OY/SH/WF 030	16/12/11	M	Ad	CLOACAL SWAB
NG/OY/SH/WF 031	16/12/11	F	Ad	CLOACAL SWAB
NG/OY/SH/WF 032	16/12/11	F	Ad	CLOACAL SWAB
NG/OY/SH/WF 033	15/09/11	F	Ad	CLOACAL SWAB
NG/OY/SH/WF 034	15/09/11	F	Yg	CLOACAL SWAB
NG/OY/SH/WF 035	15/09/11	F	Ad	CLOACAL SWAB	POSITIVE H5
NG/OY/SH/WF 036	15/09/11	F	Ad	CLOACAL SWAB
NG/OY/SH/WF 037	15/09/11	M	Ad	CLOACAL SWAB
NG/OY/SH/WF 038	15/09/11	F	Ad	CLOACAL SWAB
NG/OY/SH/WF 039	15/09/11	F	Ad	CLOACAL SWAB
NG/OY/SH/WF 040	15/09/11	F	Yg	CLOACAL SWAB
NG/OY/SH/WF 041	15/09/11	F	Ad	CLOACAL SWAB	POSITIVE H5
NG/OY/SH/WF 042	15/09/11	F	Ad	CLOACAL SWAB	POSITIVE H5
NG/OY/SH/WF 043	15/09/11	F	Ad	CLOACAL SWAB
NG/OY/SH/WF 044	15/09/11	M	Ad	CLOACAL SWAB
NG/OY/SH/WF 045	15/09/11	F	Ad	CLOACAL SWAB
NG/OY/SH/WF 046	15/09/11	M	Yg	CLOACAL SWAB
NG/OY/SH/WF 047	16/12/11	M	Ad	CLOACAL SWAB
NG/OY/SH/WF 048	16/12/11	M	Ad	CLOACAL SWAB
NG/OY/SH/WF 049	16/12/11	M	Yg	CLOACAL SWAB	POSITIVE H5
NG/OY/SH/WF 050	16/12/11	M	Yg	CLOACAL SWAB
NG/OY/SH/WF 051	16/12/11	M	Yg	CLOACAL SWAB
NG/OY/SH/WF 052	16/12/11	M	Ad	CLOACAL SWAB
NG/OY/SH/WF 053	16/12/11	F	Ad	CLOACAL SWAB
NG/OY/SH/WF 054	16/12/11	F	Ad	CLOACAL SWAB	POSITIVE H5
NG/OY/SH/WF 055	16/12/11	F	Ad	CLOACAL SWAB	POSITIVE H5	POSITIVE BY ISOLATION
NG/OY/SH/WF 056	16/12/11	F	Ad	CLOACAL SWAB	POSITIVE H5
NG/OY/SH/WF 057	16/12/11	F	Ad	CLOACAL SWAB
NG/OY/SH/WF 058	13/02/12	M	Ad	CLOACAL SWAB	POSITIVE H5
NG/OY/SH/WF 059	13/02/12	F	Ad	CLOACAL SWAB	POSITIVE H5
NG/OY/SH/WF 060	13/02/12	M	Ad	CLOACAL SWAB
NG/OY/SH/WF 061	13/02/12	M	Ad	CLOACAL SWAB
NG/OY/SH/WF 062	13/02/12	F	Ad	CLOACAL SWAB
NG/OY/SH/WF 063	13/02/12	F	Ad	CLOACAL SWAB	POSITIVE H5
NG/OY/SH/WF 064	13/02/12	F	Ad	CLOACAL SWAB	POSITIVE H5
NG/OY/SH/WF 065	13/02/12	F	Ad	CLOACAL SWAB
NG/OY/SH/WF 066	13/02/12	F	Ad	CLOACAL SWAB
NG/OY/SH/WF 067	13/02/12	M	Ad	CLOACAL SWAB
NG/OY/SH/WF 068	13/02/12	M	Ad	CLOACAL SWAB
NG/OY/SH/WF 069	13/02/12	M	Ad	CLOACAL SWAB	POSITIVE H5	POSITIVE BY ISOLATION
NG/OY/SH/WF 070	13/02/12	M	Ad	CLOACAL SWAB	POSITIVE H5
NG/OY/SH/WF 071	13/02/12	M	Ad	CLOACAL SWAB	POSITIVE H5
NG/OY/SH/WF 072	13/02/12	M	Ad	CLOACAL SWAB	POSITIVE H5
NG/OY/SH/WF 073	13/02/12		Ad	CLOACAL SWAB
NG/OY/SH/WF 074	13/02/12		Ad	CLOACAL SWAB
NG/OY/SH/WF 075	13/02/12		Ad	CLOACAL SWAB
NG/OY/SH/WF 076	13/02/12		Ad	CLOACAL SWAB
NG/OY/SH/WF 077	13/02/12		Ad	CLOACAL SWAB	POSITIVE H5	POSITIVE BY ISOLATION
NG/OY/SH/WF 078	13/02/12		Ad	CLOACAL SWAB
NG/OY/SH/WF 079	2012-03-14		Ad	CLOACAL SWAB
NG/OY/SH/WF 080	2012-03-14		Ad	CLOACAL SWAB
NG/OY/SH/WF 081	2012-03-14		Ad	CLOACAL SWAB
NG/OY/SH/WF 082	2012-03-14		Ad	CLOACAL SWAB
NG/OY/SH/WF 083	2012-03-14		Ad	CLOACAL SWAB
NG/OY/SH/WF 084	2012-03-14		Ad	CLOACAL SWAB
NG/OY/SH/WF 085	2012-03-14		Ad	CLOACAL SWAB
NG/OY/SH/WF 086	2012-03-14		Ad	CLOACAL SWAB
NG/OY/SH/WF 087	2012-03-14		Ad	CLOACAL SWAB
NG/OY/SH/WF 088	2012-03-14		Ad	CLOACAL SWAB
NG/OY/SH/WF 089	2012-03-14		Ad	CLOACAL SWAB
NG/OY/SH/WF 090	2012-03-14		Ad	CLOACAL SWAB
NG/OY/SH/WF 091	2012-03-14		Yg	CLOACAL SWAB
NG/OY/SH/WF 092	2012-03-14		Ad	CLOACAL SWAB
NG/OY/SH/WF 093	2012-03-14		Ad	CLOACAL SWAB
NG/OY/SH/WF 094	2012-04-02		Yg	CLOACAL SWAB
NG/OY/SH/WF 095	2012-04-02		Ad	CLOACAL SWAB
NG/OY/SH/WF 096	2012-04-02		Ad	CLOACAL SWAB
NG/OY/SH/WF 097	2012-04-02		Ad	CLOACAL SWAB
NG/OY/SH/WF 098	2012-04-02		Ad	CLOACAL SWAB
NG/OY/SH/WF 099	2012-04-02		Ad	CLOACAL SWAB
NG/OY/SH/WF 100	2012-04-02		Ad	CLOACAL SWAB
NG/OY/SH/WF 101	2012-04-02		Ad	CLOACAL SWAB
NG/OY/SH/WF 102	2012-04-02		Ad	CLOACAL SWAB
NG/OY/SH/WF 103	2012-04-02		Ad	CLOACAL SWAB
NG/OY/SH/WF 104	2012-04-02		Ad	CLOACAL SWAB
NG/OY/SH/WF 105	2012-04-02		Ad	CLOACAL SWAB
NG/OY/SH/WF 106	2012-04-02		Ad	CLOACAL SWAB
NG/OY/SH/WF 107	2012-04-02		Ad	CLOACAL SWAB
NG/OY/SH/WF 108	2012-04-02		Ad	CLOACAL SWAB
NG/OY/SH/WF 109	2012-04-02		Ad	CLOACAL SWAB
NG/OY/SH/WF 110	2012-04-02		Ad	CLOACAL SWAB
NG/OY/SH/WF 111	2012-04-02		Ad	CLOACAL SWAB
NG/OY/SH/WF 112	2012-04-02		Ad	CLOACAL SWAB
NG/OY/SH/WF 113	2012-04-02		Ad	CLOACAL SWAB
NG/OY/SH/WF 114	2012-04-02		Ad	CLOACAL SWAB
NG/OY/SH/WF 115	2012-04-02		Ad	CLOACAL SWAB
NG/OY/SH/WF 116	2012-04-02		Ad	CLOACAL SWAB
NG/OY/SH/WF 117	2012-04-02		Ad	CLOACAL SWAB
NG/OY/SH/WF 118	2012-04-02		Ad	CLOACAL SWAB
NG/OY/SH/WF 119	2012-04-02		Ad	CLOACAL SWAB
NG/OY/SH/WF 120	2012-04-02		Ad	CLOACAL SWAB
NG/OY/SH/WF 121	2012-04-02		Ad	CLOACAL SWAB
NG/OY/SH/WF 122	2012-04-02		Ad	CLOACAL SWAB	POSITIVE H5
NG/OY/SH/WF 123	2012-04-02		Yg	CLOACAL SWAB
NG/OY/SH/WF 124	2012-04-02		Ad	CLOACAL SWAB
NG/OY/SH/WF 125	2012-05-11		Ad	CLOACAL SWAB
NG/OY/SH/WF 126	2012-05-11		Ad	CLOACAL SWAB
NG/OY/SH/WF 127	2012-05-11		Ad	CLOACAL SWAB
NG/OY/SH/WF 128	2012-05-11		Ad	CLOACAL SWAB
NG/OY/SH/WF 129	2012-05-11		Ad	CLOACAL SWAB
NG/OY/SH/WF 130	2012-05-11		Ad	CLOACAL SWAB
NG/OY/SH/WF 131	2012-05-11		Ad	CLOACAL SWAB
NG/OY/SH/WF 132	2012-05-11		Ad	CLOACAL SWAB
NG/OY/SH/WF 133	2012-05-11		Ad	CLOACAL SWAB
NG/OY/SH/WF 134	2012-05-11		Ad	CLOACAL SWAB	POSITIVE H5
NG/OY/SH/WF 135	2012-05-11		Ad	CLOACAL SWAB	POSITIVE H5
NG/OY/SH/WF 136	2012-05-11		Ad	CLOACAL SWAB	POSITIVE H5
NG/OY/SH/WF 137	2012-05-11		Ad	CLOACAL SWAB
NG/OY/SH/WF 138	2012-05-11		Ad	CLOACAL SWAB
NG/OY/SH/WF 139	2012-05-11		Ad	CLOACAL SWAB
NG/OY/SH/WF 140	2012-05-11		Ad	CLOACAL SWAB
NG/OY/SH/WF 141	2012-05-11		Ad	CLOACAL SWAB
NG/OY/SH/WF 142	2012-05-11		Ad	CLOACAL SWAB
NG/OY/SH/WF 143	2012-07-02		Ad	CLOACAL SWAB
NG/OY/SH/WF 144	2012-07-02		Ad	CLOACAL SWAB
NG/OY/SH/WF 145	2012-07-02		Ad	CLOACAL SWAB
NG/OY/SH/WF 146	2012-07-02		Ad	CLOACAL SWAB
NG/OY/SH/WF 147	2012-07-02		Ad	CLOACAL SWAB
NG/OY/SH/WF 148	2012-07-02		Ad	CLOACAL SWAB
NG/OY/SH/WF 149	2012-07-02		Ad	CLOACAL SWAB
NG/OY/SH/WF 150	2012-07-02		Ad	CLOACAL SWAB
NG/OY/SH/WF 151	2012-07-02		Ad	CLOACAL SWAB
NG/OY/SH/WF 152	2012-07-02		Ad	CLOACAL SWAB
NG/OY/SH/WF 153	2012-07-02		Ad	CLOACAL SWAB
NG/OY/SH/WF 154	2012-07-02		Ad	CLOACAL SWAB
NG/OY/SH/WF 155	2012-07-02		Ad	CLOACAL SWAB
		Key:	Ad- Adult	Yg- Young or juvenile
